# Supplementary material for: From Chew Counts to Intake Amounts: An Evaluation of Acoustic Sensing in Browsing Goats
Source: Sensors (Basel). 2026 Jan 21;26(2):719. doi: 10.3390/s26020719 (PMC12845949; doi:10.3390/s26020719)
Supplement: Supplementary file 1 [file sensors-26-00719-s001.zip]

Archive with 1 entries (1 files):
- sensors-4067586-supplementary.pdf
